# Supplementary material for: Genome-Based Analysis of Extended-Spectrum β-Lactamase-Producing Escherichia coli in the Aquatic Environment and Nile Perch (Lates niloticus) of Lake Victoria, Tanzania
Source: Front Microbiol. 2020 Feb 21;11:108. doi: 10.3389/fmicb.2020.00108 (PMC7046833; doi:10.3389/fmicb.2020.00108)
Supplement: Supplementary file 1 [file Table_1.XLSX]

## Sheet: Table S1
Supplementary material Table S1: List of Escherichia coli genomes used in the phylogenetic analysis
S/N	Code	ST	Accession	Beta-lactamase	Source	Country
1	N/A	156	SAMD00053182	None	Environment-water	Japan
2	N/A	156	SAMEA3993617	None	Livestock	Denmark
3	N/A	156	SAMEA4428333	blaCTX-M-14	Human	Netherlands
4	N/A	156	SAMEA104142975	blaCTX-M-14	Livestock	Spain
5	N/A	156	SAMN02628548	None	Poultry	USA
6	N/A	156	SAMN03177681	blaTEM-1B	Environment	USA
7	N/A	156	SAMN03262782	None	Human	USA
8	N/A	156	SAMN02581389	blaCTX-M-15, blaTEM-1B	Human	USA
9	N/A	156	SAMEA3304652	blaCTX-M-15	Water
10	N/A	156	SAMEA3322109	blaTEM-1B	Human	Nigeria
11	N/A	156	SAMN00829505	blaTEM-1B	Human
12	N/A	156	SAMN04393392	blaCTX-M-15, blaTEM-1B	Urine-human	USA
13	N/A	156	SAMN06555270	blaTEM-1B	Food-poutry	Mexico
14	N/A	167	SAMEA104653676	blaCTX-M-15, blaTEM-1B	Human	Germany
15	N/A	167	SAMEA104653678	blaCTX-M-15	Human	Germany
16	N/A	167	SAMN05806161	blaTEM-1B	Human	USA
17	N/A	167	SAMN09866919	None	Food	Australia
18	N/A	167	SAMEA103972952	blaCTX-M-15, blaTEM-1B	Human	Vietnam
19	N/A	167	SAMEA2272853	blaCTX-M-15, blaTEM-1B, OXA-1	Human
20	N/A	167	SAMEA3322045	blaTEM-1B	Human	Nigeria
21	N/A	167	SAMEA4428137	blaCTX-M-15	Human	Netherlands
22	N/A	167	SAMEA4428577	blaCTX-M-15, blaTEM-1B	Human	Netherlands
23	N/A	167	SAMEA4428578	blaCTX-M-15, blaTEM-1B	Human
24	N/A	167	SAMEA3725506	blaCTX-M-15, blaOXA-1	Environment-water	Tanzania
25	N/A	636	SAMEA3304664	blaCTX-M-15, blaTEM-35	Human
26	N/A	636	SAMN06754743	blaCTX-M-15, blaTEM-1B	Human	USA
27	N/A	636	SAMN09866926	blaCTX-M-15, blaTEM-1B	Food	Australia
28	N/A	636	SAMEA5317426	blaCTX-M-15, blaTEM-1B	Urine-human	Norway
29	N/A	636	SAMEA3304577	blaCTX-M-15, blaTEM-1B	Water
30	N/A	636	SAMEA3918547	blaCTX-M-15, blaTEM-1B	Human
31	N/A	636	SAMEA4043165	blaTEM-1B	Human
32	N/A	636	SAMEA104040028	blaCTX-M-15, blaTEM-1B	Human
33	N/A	636	SAMN10506455	blaCTX-M-15, blaTEM-1B	Stool-human	Sri Lanka
34	Z1	167	SAMEA5927495	blaCTX-M-15, blaTEM-1B	Nile perch	Tanzania
35	Z2	167	SAMEA5927496	blaCTX-M-15, blaTEM-1B	Nile perch	Tanzania
36	Z3	167	SAMEA5927497	blaCTX-M-15, blaTEM-1B	Nile perch	Tanzania
37	Z4	167	SAMEA5927498	blaCTX-M-15, blaTEM-1B	Water	Tanzania
38	Z5	167	SAMEA5927499	blaCTX-M-15, blaTEM-1B	Nile perch	Tanzania
39	Z6	636	SAMEA5927500	blaCTX-M-15, blaTEM-1B	Nile perch	Tanzania
40	Z7	636	SAMEA5927501	blaCTX-M-15, blaTEM-1B	Nile perch	Tanzania
41	Z8	156	SAMEA5927502	blaCTX-M-15, blaTEM-1B	Nile perch	Tanzania
42	Z9	156	SAMEA5927503	blaCTX-M-15, blaTEM-1B	Nile perch	Tanzania
43	Z10	636	SAMEA5927493	blaCTX-M-15, blaTEM-1B	Nile perch	Tanzania
44	Z11	636	SAMEA5927494	blaCTX-M-15, blaTEM-1B	Nile perch	Tanzania
