# Supplementary material for: Genome-Based Analysis of Extended-Spectrum β-Lactamase-Producing Escherichia coli in the Aquatic Environment and Nile Perch (Lates niloticus) of Lake Victoria, Tanzania
Source: Front Microbiol. 2020 Feb 21;11:108. doi: 10.3389/fmicb.2020.00108 (PMC7046833; doi:10.3389/fmicb.2020.00108)
Supplement: Supplementary file 2 [file Table_2.XLSX]

## Sheet: Batch results
Sample Name	Species	MLST	Plasmids	pMLSTs	Resistance Genes	Virulence Genes
Z1	Escherichia coli	ST-167	IncX1	IncF[F48:A1:B49]	aadA2	gad
			Col8282		aac(3)-IId
			Col156		qepA
					mph(A)
					sul1
					sul2
					dfrA12
					tet(B)
					tet(D)
					catA1
					blaCTX-M-15
					blaTEM-1B
Z3	Escherichia coli	ST-167	IncX1	IncF[F48:A1:B49]	aac(3)-IId	gad
			Col8282		aadA2
			Col156		sul1
					sul2
					mph(A)
					qepA
					dfrA12
					tet(B)
					tet(D)
					catA1
					blaTEM-1B
					blaCTX-M-15
Z4	Escherichia coli	ST-167	IncX1	IncF[F48:A1:B49]	aadA2	gad
			Col8282		aac(3)-IId
			Col156		sul1
					sul2
					mph(A)
					qepA
					dfrA12
					tet(D)
					tet(B)
					catA1
					blaTEM-1B
					blaCTX-M-15
Z5	Escherichia coli	ST-167	IncX1	IncF[F48:A1:B49]	aadA2	gad
			Col8282		aac(3)-IId
			Col156		qepA
					mph(A)
					sul1
					sul2
					dfrA12
					tet(D)
					tet(B)
					catA1
					blaTEM-1B
					blaCTX-M-15
Z6	Escherichia coli	ST-636	Col(BS512)	IncF[F1:A1:B1]	strA	nfaE
			IncQ1		strB	vat
			ColRNAI		aadA1	iss
					mph(A)	gad
					sul2	gad
					dfrA1
					tet(B)
					blaTEM-1B
					blaCTX-M-15
Z7	Escherichia coli	ST-636	Col(BS512)	IncF[F1:A1:B1]	strB	nfaE
			IncQ1		aadA1	vat
			ColRNAI		strA	iss
					mph(A)	gad
					sul2	gad
					dfrA1
					tet(B)
					blaCTX-M-15
					blaTEM-1B
Z8	Escherichia coli	ST-156		NA	qepA	lpfA
					mph(A)	iss
					sul1	iss
					dfrB4	gad
					tet(B)
					catA1
					blaTEM-1B
					blaCTX-M-15
Z9	Escherichia coli	ST-156		NA	qepA	lpfA
					mph(A)	iss
					sul1	iss
					dfrB4	gad
					tet(B)
					catA1
					blaCTX-M-15
					blaTEM-1B
Z10	Escherichia coli	ST-636	Col(BS512)	IncF[F1:A1:B1]	strA	nfaE
			IncQ1		strB	vat
			ColRNAI		aadA1	iss
					mph(A)	gad
					sul2
					dfrA1
					tet(B)
					blaTEM-1B
					blaCTX-M-15
Z11	Escherichia coli	ST-636	Col(BS512)	IncF[F1:A1:B1]	strA	nfaE
			IncQ1		strB	vat
			ColRNAI		aadA1	iss
					mph(A)	gad
					sul2
					dfrA1
					tet(B)
					blaTEM-1B
					blaCTX-M-15
Z2	Escherichia coli	ST-167	IncX1	IncF[F-:A1*:B49*]	qepA	gad
			Col8282		dfrA12
			Col156		tet(D)
					tet(B)
					catA1
					blaTEM-1B
					blaCTX-M-15
					aac(3)-IId
					aadA2
					sul1
					sul2
					mph(A)

## Sheet: Table S2
				Supplementary material Table S2: Pairwise SNPs value between strains
	E.coli_str_K12_substr.MG1655_SAMN02604091_Ref/1-61595	SAMD00053182_Environment-water_Japan_ST156/1-61595	SAMEA103972952_commensal_human.Vietnam_ST167/1-61595	SAMEA104040028_Human_ST636/1-61595	SAMEA104142975_Livestock.Spain_ST156/1-61595	SAMEA104653676_human.Germany_ST167/1-61595	SAMEA104653678_human.Germany_ST167/1-61595	SAMEA2272853_public_ST167/1-61595	SAMEA3304577_Water_ST636/1-61595	SAMEA3304652_water_ST156/1-61595	SAMEA3304664_human_ST636/1-61595	SAMEA3322045_human.Nigeria_ST167/1-61595	SAMEA3322109_human.Nigeria_ST156/1-61595	SAMEA3725506_Environment_Tanzania_ST167/1-61595	SAMEA3918547_human_ST636/1-61595	SAMEA3993617_Livestock.Denmark_ST156/1-61595	SAMEA4043165_human_ST636/1-61595	SAMEA4428137_human.Netherlands_ST167/1-61595	SAMEA4428333_Human.Netherlands_ST156/1-61595	SAMEA4428577_Human.Netherlands_ST167/1-61595	SAMEA4428578_Human.Netherlands_ST167/1-61595	SAMEA5317426_Urine-human.Norway_ST636/1-61595	SAMN00829505_Human_ST156/1-61595	SAMN02581389_Woundabscess_human_USA_ST156_2013/1-61595	SAMN02628548_Poultry_USA_ST156/1-61595	SAMN03177681_Environment_USA_ST156/1-61595	SAMN03262782_Human_USA_ST156/1-61595	SAMN04393392_Urine-human_USA_ST156/1-61595	SAMN05806161_Human_USA_ST167/1-61595	SAMN06555270_foodsample.poultry_Mexico_ST156/1-61595	SAMN06754743_Urine-human_USA_ST636/1-61595	SAMN09866919_Food_Australia_ST167/1-61595	SAMN09866926_Food_Australia_ST636/1-61595	SAMN10506455_Stool-human_Sri Lanka_ST636/1-61595	Z10/1-61595	Z11/1-61595	Z1/1-61595	Z2/1-61595	Z3/1-61595	Z4/1-61595	Z5/1-61595	Z6/1-61595	Z7/1-61595	Z8/1-61595	Z9/1-61595
E.coli_str_K12_substr.MG1655_SAMN02604091_Ref/1-61595	0	22147	4590	39749	22263	4456	4464	3791	39762	22217	39736	3877	22268	5619	39743	22230	39756	3814	22143	3643	3642	39395	22255	22200	22163	21734	22125	22313	4564	22149	39723	4611	39718	39576	39741	39734	4653	4651	4652	4649	4650	39732	39734	22277	22268
SAMD00053182_Environment-water_Japan_ST156/1-61595	22147	0	22828	45906	1147	22801	22809	22753	45930	1261	45884	22915	1456	22980	45895	1161	45932	22753	2723	22720	22719	45712	1485	815	2397	1558	2713	954	22839	1370	45885	22881	45892	45676	45893	45888	22919	22919	22918	22915	22916	45886	45890	888	897
SAMEA103972952_commensal_human.Vietnam_ST167/1-61595	4590	22828	0	41110	23109	662	674	3524	41131	23144	41136	3945	23159	5142	41147	23086	41129	3496	23053	3364	3363	40782	23099	22759	23091	23036	23039	23149	647	23017	41131	676	41083	40535	41147	41140	786	788	787	782	783	41138	41140	23103	23102
SAMEA104040028_Human_ST636/1-61595	39749	45906	41110	0	46114	40989	40997	40561	423	46095	280	40505	46028	41102	293	46108	415	40549	46041	40494	40493	907	46088	46028	46101	45924	46021	46181	41087	46044	299	41122	291	1300	299	294	41118	41120	41117	41114	41115	296	302	46128	46123
SAMEA104142975_Livestock.Spain_ST156/1-61595	22263	1147	23109	46114	0	23077	23085	23068	46142	928	46091	23088	1157	23286	46102	248	46140	23067	2221	23032	23031	45924	1183	1217	1872	1251	2215	687	23122	1053	46090	23162	46104	45852	46098	46093	23209	23209	23208	23205	23206	46091	46095	621	630
SAMEA104653676_human.Germany_ST167/1-61595	4456	22801	662	40989	23077	0	16	3401	41012	23063	41004	3810	23118	5047	41013	23054	41008	3395	22974	3287	3286	40660	23070	22728	23040	22919	22956	23122	520	22938	40997	549	40958	40416	41013	41008	1028	1030	1029	1024	1025	41006	41006	23076	23075
SAMEA104653678_human.Germany_ST167/1-61595	4464	22809	674	40997	23085	16	0	3411	41020	23071	41012	3822	23126	5057	41021	23062	41016	3405	22982	3297	3296	40668	23078	22736	23048	22927	22964	23130	532	22946	41005	561	40966	40428	41021	41016	1040	1042	1041	1036	1037	41014	41014	23084	23083
SAMEA2272853_public_ST167/1-61595	3791	22753	3524	40561	23068	3401	3411	0	40575	22953	40531	1944	23029	2430	40537	23045	40566	800	22981	389	388	40228	23022	22877	22709	22707	22963	23117	3277	22939	40517	3314	40520	40417	40535	40530	3543	3545	3544	3539	3540	40528	40528	23073	23066
SAMEA3304577_Water_ST636/1-61595	39762	45930	41131	423	46142	41012	41020	40575	0	46121	619	40520	46054	41134	634	46132	34	40563	46067	40507	40506	805	46112	46056	46125	45952	46051	46209	41108	46058	640	41143	600	1601	642	633	41139	41141	41138	41135	41136	635	645	46156	46151
SAMEA3304652_water_ST156/1-61595	22217	1261	23144	46095	928	23063	23071	22953	46121	0	46077	23087	972	23291	46088	960	46119	23050	2519	22918	22917	45904	791	1087	2191	1007	2511	655	23151	689	46078	23187	46077	45833	46086	46081	23253	23253	23252	23249	23250	46079	46083	589	598
SAMEA3304664_human_ST636/1-61595	39736	45884	41136	280	46091	41004	41012	40531	619	46077	0	40487	46022	41078	35	46081	617	40530	46042	40463	40462	1079	46078	46023	46088	45909	46026	46161	41116	46028	39	41151	327	1376	43	34	41160	41162	41159	41156	41157	36	46	46108	46103
SAMEA3322045_human.Nigeria_ST167/1-61595	3877	22915	3945	40505	23088	3810	3822	1944	40520	23087	40487	0	23101	3598	40494	23060	40512	1676	22985	2027	2026	40173	23060	22950	22921	22754	22967	23135	3955	22963	40474	3994	40470	40288	40492	40485	4067	4069	4068	4063	4064	40483	40485	23094	23087
SAMEA3322109_human.Nigeria_ST156/1-61595	22268	1456	23159	46028	1157	23118	23126	23029	46054	972	46022	23101	0	23322	46031	1161	46054	23089	2745	22999	22998	45844	1030	1493	2445	1447	2725	1034	23141	1128	46021	23181	46015	45768	46029	46026	23246	23246	23245	23242	23243	46024	46026	968	977
SAMEA3725506_Environment_Tanzania_ST167/1-61595	5619	22980	5142	41102	23286	5047	5057	2430	41134	23291	41078	3598	23322	0	41086	23272	41127	2200	23198	2449	2448	40843	23255	23118	22970	22973	23176	23360	4779	23236	41066	4814	41056	40949	41084	41077	5102	5104	5103	5098	5099	41075	41077	23308	23301
SAMEA3918547_human_ST636/1-61595	39743	45895	41147	293	46102	41013	41021	40537	634	46088	35	40494	46031	41086	0	46088	622	40536	46051	40470	40469	1090	46083	46032	46095	45918	46025	46172	41127	46039	48	41162	330	1387	38	33	41171	41173	41170	41167	41168	35	41	46119	46114
SAMEA3993617_Livestock.Denmark_ST156/1-61595	22230	1161	23086	46108	248	23054	23062	23045	46132	960	46081	23060	1161	23272	46088	0	46126	23047	2235	23011	23010	45906	1189	1237	1850	1273	2217	717	23099	1075	46076	23139	46098	45836	46084	46079	23187	23187	23186	23183	23184	46077	46081	651	660
SAMEA4043165_human_ST636/1-61595	39756	45932	41129	415	46140	41008	41016	40566	34	46119	617	40512	46054	41127	622	46126	0	40554	46065	40499	40498	795	46106	46052	46117	45950	46041	46207	41106	46056	628	41141	590	1593	628	623	41137	41139	41136	41133	41134	625	631	46154	46149
SAMEA4428137_human.Netherlands_ST167/1-61595	3814	22753	3496	40549	23067	3395	3405	800	40563	23050	40530	1676	23089	2200	40536	23047	40554	0	22967	909	908	40218	23019	22883	22882	22624	22947	23113	3375	22951	40516	3414	40506	40405	40534	40529	3608	3610	3609	3604	3605	40527	40527	23071	23064
SAMEA4428333_Human.Netherlands_ST156/1-61595	22143	2723	23053	46041	2221	22974	22982	22981	46067	2519	46042	22985	2745	23198	46051	2235	46065	22967	0	22947	22946	45844	2717	2814	1947	2821	182	2501	23052	2580	46041	23088	46026	45787	46049	46044	23142	23142	23141	23138	23139	46042	46046	2437	2440
SAMEA4428577_Human.Netherlands_ST167/1-61595	3643	22720	3364	40494	23032	3287	3297	389	40507	22918	40463	2027	22999	2449	40470	23011	40499	909	22947	0	1	40159	22988	22845	22680	22676	22929	23077	3037	22908	40450	3076	40453	40348	40468	40461	3303	3305	3304	3299	3300	40459	40461	23033	23026
SAMEA4428578_Human.Netherlands_ST167/1-61595	3642	22719	3363	40493	23031	3286	3296	388	40506	22917	40462	2026	22998	2448	40469	23010	40498	908	22946	1	0	40158	22987	22844	22679	22675	22928	23076	3036	22907	40449	3075	40452	40347	40467	40460	3302	3304	3303	3298	3299	40458	40460	23032	23025
SAMEA5317426_Urine-human.Norway_ST636/1-61595	39395	45712	40782	907	45924	40660	40668	40228	805	45904	1079	40173	45844	40843	1090	45906	795	40218	45844	40159	40158	0	45891	45834	45893	45728	45826	45993	40756	45838	1094	40791	1054	2043	1088	1079	40791	40793	40790	40787	40788	1081	1091	45938	45933
SAMN00829505_human_ST156/1-61595	22255	1485	23099	46088	1183	23070	23078	23022	46112	791	46078	23060	1030	23255	46083	1189	46106	23019	2717	22988	22987	45891	0	1335	2335	1206	2711	891	23117	790	46073	23157	46079	45820	46081	46076	23210	23210	23209	23206	23207	46074	46078	827	836
SAMN02581389_Woundabscess_human_USA_ST156_2013/1-61595	22200	815	22759	46028	1217	22728	22736	22877	46056	1087	46023	22950	1493	23118	46032	1237	46052	22883	2814	22845	22844	45834	1335	0	2449	1398	2794	903	22781	1217	46022	22821	46015	45651	46030	46025	23011	23011	23010	23007	23008	46023	46027	837	846
SAMN02628548_Poultry_USA_ST156/1-61595	22163	2397	23091	46101	1872	23040	23048	22709	46125	2191	46088	22921	2445	22970	46095	1850	46117	22882	1947	22680	22679	45893	2335	2449	0	2034	1939	2161	22976	2177	46083	23008	46091	45840	46091	46086	23129	23129	23128	23125	23126	46084	46088	2097	2098
SAMN03177681_Environment_USA_ST156/1-61595	21734	1558	23036	45924	1251	22919	22927	22707	45952	1007	45909	22754	1447	22973	45918	1273	45950	22624	2821	22676	22675	45728	1206	1398	2034	0	2813	898	23041	966	45908	23081	45917	45665	45916	45911	23136	23136	23135	23132	23133	45909	45913	832	827
SAMN03262782_Human_USA_ST156/1-61595	22125	2713	23039	46021	2215	22956	22964	22963	46051	2511	46026	22967	2725	23176	46025	2217	46041	22947	182	22929	22928	45826	2711	2794	1939	2813	0	2495	23038	2564	46019	23074	46002	45771	46027	46026	23128	23128	23127	23124	23125	46024	46024	2431	2434
SAMN04393392_Urine-human_USA_ST156/1-61595	22313	954	23149	46181	687	23122	23130	23117	46209	655	46161	23135	1034	23360	46172	717	46207	23113	2501	23077	23076	45993	891	903	2161	898	2495	0	23162	760	46160	23202	46175	45919	46168	46163	23249	23249	23248	23245	23246	46161	46165	160	169
SAMN05806161_Human_USA_ST167/1-61595	4564	22839	647	41087	23122	520	532	3277	41108	23151	41116	3955	23141	4779	41127	23099	41106	3375	23052	3037	3036	40756	23117	22781	22976	23041	23038	23162	0	23024	41111	101	41058	40510	41127	41120	851	853	852	847	848	41118	41120	23116	23115
SAMN06555270_foodsample.poultry_Mexico_ST156/1-61595	22149	1370	23017	46044	1053	22938	22946	22939	46058	689	46028	22963	1128	23236	46039	1075	46056	22951	2580	22908	22907	45838	790	1217	2177	966	2564	760	23024	0	46027	23064	46031	45782	46035	46030	23148	23148	23147	23144	23145	46028	46032	694	703
SAMN06754743_Urine-human_USA_ST636/1-61595	39723	45885	41131	299	46090	40997	41005	40517	640	46078	39	40474	46021	41066	48	46076	628	40516	46041	40450	40449	1094	46073	46022	46083	45908	46019	46160	41111	46027	0	41146	342	1391	54	49	41155	41157	41154	41151	41152	51	57	46107	46102
SAMN09866919_Food_Australia_ST167/1-61595	4611	22881	676	41122	23162	549	561	3314	41143	23187	41151	3994	23181	4814	41162	23139	41141	3414	23088	3076	3075	40791	23157	22821	23008	23081	23074	23202	101	23064	41146	0	41095	40547	41162	41155	882	884	883	878	879	41153	41155	23156	23155
SAMN09866926_Food_Australia_ST636/1-61595	39718	45892	41083	291	46104	40958	40966	40520	600	46077	327	40470	46015	41056	330	46098	590	40506	46026	40453	40452	1054	46079	46015	46091	45917	46002	46175	41058	46031	342	41095	0	1329	338	335	41091	41093	41090	41087	41088	331	337	46122	46117
SAMN10506455_Stool-human_Sri Lanka_ST636/1-61595	39576	45676	40535	1300	45852	40416	40428	40417	1601	45833	1376	40288	45768	40949	1387	45836	1593	40405	45787	40348	40347	2043	45820	45651	45840	45665	45771	45919	40510	45782	1391	40547	1329	0	1391	1382	40688	40690	40687	40684	40685	1378	1388	45866	45861
Z10/1-61595	39741	45893	41147	299	46098	41013	41021	40535	642	46086	43	40492	46029	41084	38	46084	628	40534	46049	40468	40467	1088	46081	46030	46091	45916	46027	46168	41127	46035	54	41162	338	1391	0	11	41171	41173	41170	41167	41168	13	17	46115	46110
Z11/1-61595	39734	45888	41140	294	46093	41008	41016	40530	633	46081	34	40485	46026	41077	33	46079	623	40529	46044	40461	40460	1079	46076	46025	46086	45911	46026	46163	41120	46030	49	41155	335	1382	11	0	41164	41166	41163	41160	41161	4	14	46110	46105
Z1/1-61595	4653	22919	786	41118	23209	1028	1040	3543	41139	23253	41160	4067	23246	5102	41171	23187	41137	3608	23142	3303	3302	40791	23210	23011	23129	23136	23128	23249	851	23148	41155	882	41091	40688	41171	41164	0	12	11	6	7	41162	41164	23203	23202
Z2/1-61595	4651	22919	788	41120	23209	1030	1042	3545	41141	23253	41162	4069	23246	5104	41173	23187	41139	3610	23142	3305	3304	40793	23210	23011	23129	23136	23128	23249	853	23148	41157	884	41093	40690	41173	41166	12	0	13	8	9	41164	41166	23203	23202
Z3/1-61595	4652	22918	787	41117	23208	1029	1041	3544	41138	23252	41159	4068	23245	5103	41170	23186	41136	3609	23141	3304	3303	40790	23209	23010	23128	23135	23127	23248	852	23147	41154	883	41090	40687	41170	41163	11	13	0	7	8	41161	41163	23202	23201
Z4/1-61595	4649	22915	782	41114	23205	1024	1036	3539	41135	23249	41156	4063	23242	5098	41167	23183	41133	3604	23138	3299	3298	40787	23206	23007	23125	23132	23124	23245	847	23144	41151	878	41087	40684	41167	41160	6	8	7	0	3	41158	41160	23199	23198
Z5/1-61595	4650	22916	783	41115	23206	1025	1037	3540	41136	23250	41157	4064	23243	5099	41168	23184	41134	3605	23139	3300	3299	40788	23207	23008	23126	23133	23125	23246	848	23145	41152	879	41088	40685	41168	41161	7	9	8	3	0	41159	41161	23200	23199
Z6/1-61595	39732	45886	41138	296	46091	41006	41014	40528	635	46079	36	40483	46024	41075	35	46077	625	40527	46042	40459	40458	1081	46074	46023	46084	45909	46024	46161	41118	46028	51	41153	331	1378	13	4	41162	41164	41161	41158	41159	0	10	46108	46103
Z7/1-61595	39734	45890	41140	302	46095	41006	41014	40528	645	46083	46	40485	46026	41077	41	46081	631	40527	46046	40461	40460	1091	46078	46027	46088	45913	46024	46165	41120	46032	57	41155	337	1388	17	14	41164	41166	41163	41160	41161	10	0	46112	46107
Z8/1-61595	22277	888	23103	46128	621	23076	23084	23073	46156	589	46108	23094	968	23308	46119	651	46154	23071	2437	23033	23032	45938	827	837	2097	832	2431	160	23116	694	46107	23156	46122	45866	46115	46110	23203	23203	23202	23199	23200	46108	46112	0	11
Z9/1-61595	22268	897	23102	46123	630	23075	23083	23066	46151	598	46103	23087	977	23301	46114	660	46149	23064	2440	23026	23025	45933	836	846	2098	827	2434	169	23115	703	46102	23155	46117	45861	46110	46105	23202	23202	23201	23198	23199	46103	46107	11	0
min: 1 max: 46209
