# Supplementary material for: Genome-Based Analysis of Extended-Spectrum β-Lactamase-Producing Escherichia coli in the Aquatic Environment and Nile Perch (Lates niloticus) of Lake Victoria, Tanzania
Source: Front Microbiol. 2020 Feb 21;11:108. doi: 10.3389/fmicb.2020.00108 (PMC7046833; doi:10.3389/fmicb.2020.00108)
Supplement: Supplementary file 3 [file Table_3.XLSX]

## Sheet: Table S3
Supplementary material Table S3. General genomic characteristics of the eleven ESBL-producing E. coli of the study
Sample and code number			Z1	Z2	Z3	Z4	Z5	Z6	Z7	Z8	Z9	Z10	Z11
Sample			Nile perch fish	Nile perch fish	Nile perch fish	Lake water	Nile perch fish	Nile perch fish	Nile perch fish	Nile perch fish	Nile perch fish	Nile perch fish	Nile perch fish
Date of collection (MM/Year)			March/2017	March/2017	March/2017	April/2017	June/2017	March/2017	March/2017	Febr/2017	March/2017	June/2017	April/2017
Region/Country			Mwanza-Tanzania	Mwanza-Tanzania	Mwanza-Tanzania	Mwanza-Tanzania	Mwanza-Tanzania	Mwanza-Tanzania	Mwanza-Tanzania	Mwanza-Tanzania	Mwanza-Tanzania	Mwanza-Tanzania	Mwanza-Tanzania
Sample type			Fish surface	Fish surface	Fish intestines	water	Fish gills	Fish intestines	Fish intestines	Fish gills	Fish gills	Fish intestines	Fish intestines
Sampling location			Lake Victoria	Lake Victoria	Lake Victoria	Lake Victoria	Lake Victoria	Lake Victoria	Lake Victoria	Lake Victoria	Lake Victoria	Lake Victoria	Lake Victoria
Number of contigs			160	268	151	154	163	132	158	121	131	179	149
N50			85434	47355	81058	94091	82461	157796	118210	116139	113371	84202	139072
Genome size (bp)			4861037	4860864	4861222	4868050	4862865	4968287	4962853	4811065	4807583	4950195	4959374
Coverage			57	36	57	65	78	84	47	72	69	51	60
Average read length			30382	18138	32194	31611	29834	37638	31411	39761	36699	27655	33285
Accession No.			SAMEA5927495	SAMEA5927496	SAMEA5927497	SAMEA5927498	SAMEA5927499	SAMEA5927500	SAMEA5927501	SAMEA5927502	SAMEA5927503	SAMEA5927493	SAMEA5927494
Phylogeny group			A	A	A	A	A	B2	B2	B1	B1	B2	B2
Serovars			O9:H21	O9:H21	O9:H21	O9:H21	O9:H21	O45:H7	O45:H7	H28	H28	O45:H7	O45:H7
O-Antigen			O9	O9	O9	O9	O9	O45	O45	-	-	O45	O45
H-Antigen			H21	H21	H21	H21	H21	H7	H7	H28	H28	H7	H7
Sequence type	MLST		167	167	167	167	167	636	636	156	156	636	636
	wgMLST/ST		88792	91352	88791	88794	88793	88798	88795	88804	88797	88796	88802
	rMLST (rST)		101352	101352	101352	101352	101352	15675	15675	2238	2238	15675	15675
House keeping genes	adk	Adenylate kinase	10	10	10	10	10	13	13	6	6	13	13
	fumC	Fumarate hydratase class II	11	11	11	11	11	108	108	29	29	108	108
	gyrB	DNA gyrase subunit B	4	4	4	4	4	10	10	32	32	10	10
	icd	Isocitrate dehydrogenase	8	8	8	8	8	97	97	16	16	97	97
	mdh	Malate dehydrogenase	8	8	8	8	8	18	18	11	11	18	18
	purA	Adenylosuccinate synthetase	13	13	13	13	13	68	68	8	8	68	68
	recA	Recombinase A	2	2	2	2	2	93	93	4	4	93	93
Virulence genes	gad	Glutamate decarboxylase	+	+	+	+	+	+	+	+	+	+	+
	iss	Increased serum survival	-	-	-	-	-	+	+	+	+	+	+
	nfaE	Diffuse adherence fimbrillar adhesin gene	-	-	-	-	-	+	+	-	-	+	+
	vat	Vacuolating autotransporter toxin	-	-	-	-	-	+	+	-	-	+	+
	lpfA	Long polar fimbriae	-	-	-	-	-	-	-	+	+	-	-
Plasmid	IncFIA		+	+	+	+	+	+	+	-	-	+	+
	IncFIB		+	+	+	+	+	+	+	-	-	+	+
	IncFII		+	+	+	+	+	+	+	-	-	+	+
	IncQ1		-	-	-	-	-	+	+	-	-	+	+
	IncX1		+	+	+	+	+	-	-	-	-	-	-
	Col156		+	+	+	+	+	-	-	-	-	-	-
	Col8282		+	+	+	+	+	-	-	-	-	-	-
	ColRNAI		-	-	-	-	-	+	+	-	-	+	+
	Col(BS512)		-	-	-	-	-	+	+	-	-	+	+
	Col440I		-	-	-	-	-	-	-	+	+	-	-
Antibiotic resistance genes	Aminoglycoside	aadA2; aac(3)-IId	+	+	+	+	+	-	-	-	-	-	-
		aadA1; strA; strB	-	-	-	-	-	+	+	-	-	+	+
	Fluoroquinolone	qepA4	+	+	+	+	+	-	-	+	+	-	-
	Macrolide	mphA; mdfA	+	+	+	+	+	+	+	+	+	+	+
	Chloramphenicol	catA1	+	+	+	+	+	-	-	+	+	-	-
	Trimethoprim	dfrA12	+	+	+	+	+	-	-	-	-	-	-
		dfrA1	-	-	-	-	-	+	+	-	-	+	+
		dfrB4	-	-	-	-	-	-	-	+	+	-	-
	Sulphonamide	sul1	+	+	+	+	+	-	-	+	+	-	-
		sul2	+	+	+	+	+	+	+	-	-	+	+
	Tetracyclines	tetB	+	+	+	+	+	+	+	+	+	+	+
		tetD	+	+	+	+	+	-	-	-	-	-	-
	Beta-lactamases	CTX-M-15	+	+	+	+	+	+	+	+	+	+	+
		TEM-1B	+	+	+	+	+	+	+	+	+	+	+
Note: Sub-sample Z2 of mucus from the fish surface and Z3 (fish intestine) were from the same fish sampled at a landing site, harboured two ESBL-producers. Likewise, sub-sample Z9 and Z10 from the same fish collected at a market harboured two different ESBL-producers isolated from fish intestines and gills.
