# Supplementary material for: Genome-Based Analysis of Extended-Spectrum β-Lactamase-Producing Escherichia coli in the Aquatic Environment and Nile Perch (Lates niloticus) of Lake Victoria, Tanzania
Source: Front Microbiol. 2020 Feb 21;11:108. doi: 10.3389/fmicb.2020.00108 (PMC7046833; doi:10.3389/fmicb.2020.00108)
Supplement: Supplementary file 4 [file Table_4.XLSX]

## Sheet: Table S4
		Supplementary material Table S4: Heavy metals and toxic compounds detected in ESBL-producing E. coli							Detergent resistance
		Copper resistance protein CopC/CopD	Cobalt-zinc-cadmium resistance (Cation efflux system protein CusA)	Zinc resistance-associated protein	Mercury resistance Operon (MerC/MerT/MerE)	Magnesium and cobalt efflux protein CorC	Tellurite resistance gene tehA	Chromate transport protein ChrA	Detergent-resistant phospholipase A (pldA)	Quaternary ammonium compound efflux qacEdelta
Z1	Hosting Contig	19	33	40	3	26	27	64	Negative	64
	Position in contig (bp)	52211 - 53211	3810 - 6953	29670 - 30095	10590 - 11915	33375 - 34253	32636 - 33628	14412 - 15617	Negative	12715 - 13192
Z2	Hosting Contig	29	73	52	71	46	100	75	Negative	75
	Position in contig (bp)	16447 - 16821	13567 - 16710	6282 - 6707	7975 - 9327	24925 - 25803	2503..3495	4721 - 5926	Negative	7146..7623
Z3	Hosting Contig	18	35	4	23	24	32	67	Negative	67
	Position in contig (bp)	53215 - 53589	48593 - 51736	6861 - 7286	63638 - 64963	28251 - 29129	32636..33628	4721 - 5926	Negative	7146..7623
Z4	Hosting Contig	31	29	50	3	24	27	64	Negative	64
	Position in contig (bp)	31916 - 32290	50819 - 53962	24281 - 24706	200638 - 201963	37553 - 38430	28698 - 29690	14412 - 15617	Negative	12715 - 13192
Z5	Hosting Contig	20	35	54	25	9	32	68	Negative	68
	Position in contig (bp)	53215 - 53589	4100 - 7243	6282 - 6707	10591 - 11916	29032 - 29910	32636 - 33628	14412 - 15617	Negative	12715 - 13192
Z6	Hosting Contig	10	22	36	31	24	26	Negative	Negative	Negative
	Position in contig (bp)	74350 - 74724	13470 - 16613	6421 - 6840	32113 - 33438	26977 - 27855	22389 - 23381	Negative	Negative	Negative
Z7	Hosting Contig	1	34	48	5	27	28	Negative	Negative	Negative
	Position in contig (bp)	344033 - 344407	26510 - 29653	6480 - 6899	16365 - 17690	26839 - 27717	22389 - 23381	Negative	Negative	Negative
Z8	Hosting Contig	26	22	40	48	32	15	Negative	Negative	48
	Position in contig (bp)	45553 - 45927	6217 - 9360	6421 - 6846	1399 - 1821	35592 - 36470	1769 - 2761	Negative	Negative	13051 - 13528
Z9	Hosting Contig	16	9	42	49	9	19	Negative	Negative	49
	Position in contig (bp)	19193 - 19567	6217 - 9360	24281 - 24706	24201 - 24623	98051 - 98929	1769..2761	Negative	Negative	12494..12971
Z10	Hosting Contig	32	23	51	44	29	31	Negative	Negative	Negative
	Position in contig (bp)	30509 - 30883	62916 - 66059	23365 - 23784	8010 - 9335	36411 - 37289	22389 - 23381	Negative	Negative	Negative
Z11	Hosting Contig	3	10	39	35	10	25	Negative	Negative	Negative
	Position in contig (bp)	271546 - 271920	13470 - 16613	23365 - 23784	8010 - 9335	106516 - 107394	27446 - 28438	Negative	Negative	Negative
